# Supplementary material for: The inducible amphisome isolates viral hemagglutinin and defends against influenza A virus infection
Source: Nat Commun. 2020 Jan 9;11:162. doi: 10.1038/s41467-019-13974-w (PMC6952414; doi:10.1038/s41467-019-13974-w)
Supplement: Supplementary file 4 — Source Data [file 41467_2019_13974_MOESM4_ESM.xlsx]

## Sheet: Figure 1a
Figure 1a
1st-Library	(MA-XXXX-AU)4-3Lys
	Position	ASP	ASN	SER	GLN	THR	GLY	GLU	HIS	ALA	ARG	TYR	PRO	MET	VAL	TRP	PHE	ILE	LYS	LEU
	1	0.889966	0.993628	1.01307	1.05366	1.0522	1.09821	1.01609	0.238262	1.18061	0.818178	1.09441	1.09722	1.37076	1.17423	0.468666	1.05609	1.05664	1.28406	1.04406
	2	0.872489	0.960399	0.975846	1.00834	0.95449	1.08302	0.971646	0.386274	1.22311	0.930467	1.1117	1.07777	1.31595	1.15707	0.472991	1.08075	1.0703	1.28677	1.06063
	3	0.866573	0.962182	0.986024	1.01051	1.00958	1.0709	0.951529	0.616713	1.26605	0.953213	1.07925	1.04243	1.23147	1.12775	0.444433	1.05282	1.04233	1.24879	1.03747
	4	0.793376	0.952938	1.00626	1.00352	1.00793	1.16487	0.954634	0.621233	1.25705	0.954776	1.07973	1.04533	1.18833	1.11538	0.472772	1.062	1.04358	1.23761	1.03869
2nd-Library	(MA-XXXGXXX-AU)4-3Lys
	Position	ASP	ASN	SER	GLN	THR	GLY	GLU	HIS	ALA	ARG	TYR	PRO	MET	VAL	TRP	PHE	ILE	LYS	LEU
	1	0.420529	0.762688	0.897324	0.980139	0.817975	0.906072	0.628867	0.456619	1.74006	1.05946	0.989242	1.09413	2.19264	1.00197	0	1.03965	1.03598	1.03981	0.936847
	2	0.432056	0.835185	1.02971	1.00859	0.900988	0.968945	0.685567	0.384768	1.83482	1.07354	0.96645	1.01067	1.77603	1.01409	0	1.01927	1.04148	1.05308	0.964757
	3	0.501855	0.850616	0.993466	1.05805	0.840612	0.995788	0.772479	0.407128	1.88748	1.03828	0.980461	1.01137	1.70914	0.921271	0	1.04917	0.927053	1.07361	0.98217
	4
	5	0.567802	0.900781	1.04258	1.03675	1.00552	1.02818	0.909507	0.357017	1.83526	1.03186	0.942573	1.02607	1.38307	0.987617	0	0.915815	1.02068	1.04113	0.967771
	6	0.586632	0.946247	1.04133	1.01419	1.0218	1.34015	0.945781	0.401245	1.65312	1.01553	0.910429	1.02614	1.19406	0.976126	0	0.977863	0.9658	1.04156	0.942001
	7	0.620245	0.982511	1.08101	1.04665	1.01166	1.53796	0.974161	0.412238	1.48894	0.993139	0.92015	1.02714	1.14645	0.89969	0	1.00082	0.879558	1.02661	0.951068
	(MA-XXXKXXX-AU)4-3Lys
	Position	ASP	ASN	SER	GLN	THR	GLY	GLU	HIS	ALA	ARG	TYR	PRO	MET	VAL	TRP	PHE	ILE	LYS	LEU
	1	0.889862	1.03998	1.05724	0.970182	0.988185	0.970573	0.872504	1.32805	1.23549	0.98903	1.06749	0.992756	1.22255	0.998061	0.394113	1.059	1.00827	0.915592	1.00108
	2	0.846506	1.03528	1.06906	0.985442	0.985296	0.998756	0.919785	1.4067	1.15189	1.08183	1.05227	0.97502	1.07768	0.990707	0.4336	1.04252	0.997886	0.957097	0.992674
	3	0.935305	0.969415	1.31195	0.93252	1.56957	0.930618	0.928586	0.887681	1.06002	1.09856	1.00371	0.900633	1.00776	0.967478	0.306733	1.00521	1.26933	0.956598	0.958322
	4
	5	0.997138	1.0525	1.06091	0.99905	1.0076	1.00826	0.997672	1.11252	1.1085	1.22639	1.04506	0.963706	1.01989	0.957269	0.435982	1.01011	0.953614	1.06709	0.976747
	6	0.987701	1.03568	1.04919	0.987792	0.991796	0.99218	0.969543	1.14749	1.05432	1.22979	1.03039	0.949014	0.997264	0.957995	0.616232	1.00902	0.956184	1.06125	0.977174
	7	0.925384	1.03165	1.03604	0.984272	0.982355	1.0138	0.954089	1.10379	1.03893	1.22554	1.0526	0.967655	1.01289	0.970455	0.648535	1.0396	0.979497	1.07269	0.960226
	(MA-XXXVXXX-AU)4-3Lys
	Position	ASP	ASN	SER	GLN	THR	GLY	GLU	HIS	ALA	ARG	TYR	PRO	MET	VAL	TRP	PHE	ILE	LYS	LEU
	1	0.737134	1.05395	1.06966	1.02588	1.04199	1.02967	0.894197	1.01169	0.863666	1.4086	0.920376	1.05556	0.828675	0.98902	0	0.969342	0.983772	1.15229	0.964515
	2	0.862598	1.07728	1.03926	1.04354	1.05329	0.990326	0.91999	1.12515	0.870583	1.31975	0.864717	1.08395	0.846334	0.957833	0	0.917356	0.928562	1.1497	0.949784
	3	0.958215	1.13073	1.03514	1.02868	1.07794	1.03327	0.959608	0.844306	0.944558	1.25194	0.848254	1.06549	0.911933	0.962584	0	0.926999	0.931416	1.13036	0.958582
	4
	5	1.11219	1.25136	1.06101	0.967156	1.09076	1.03502	1.0882	1.17959	1.04581	1.12607	0.774875	0.935381	0.844713	0.919372	0	0.838364	0.808862	1.0194	0.901858
	6	1.25056	1.25004	1.05665	0.966615	1.0599	1.01419	1.11104	1.37647	1.01902	1.15615	0.75811	0.912539	0.790528	0.857937	0	0.807332	0.781555	0.973022	0.858341
	7	1.29097	1.21987	1.04006	0.948806	1.02427	1.00508	1.06639	1.45545	0.987381	1.15667	0.745757	0.953227	0.779329	0.850826	0	0.813564	0.832231	0.966253	0.863852

## Sheet: Figure 1b
Figure 1b			Cell viability (%)
		concentration (μM)	2016.6.18	2016.6.21	2016.6.24
	RVH-tet	17.3353	69.3548	77.4441	83.3948
		5.20058	52.8418	70.7029	71.433
		1.73353	48.0799	62.6837	65.9287
		0.520058	43.8172	59.6486	64.7601
		0.173353	37.8264	54.0895	62.0541
		0.0520058	36.2519	55.7827	51.2915
		0	39.5161	44.1534	45.695
	TKR-tet	17.1445	54.2627	64.8882	63.7146
		5.14334	42.1659	55.5911	54.0283
		1.71445	35.6375	52.9073	53.1673
		0.514334	40.745	50.1597	51.476
		0.171445	33.9478	49.7764	48.8315
		0.0514334	31.8356	44.9201	47.2017
		0	39.5161	44.1534	45.695

## Sheet: Figure 1d
Figure 1d			OD490nm
		HA concentration (nM)	2016.9.29	2016.9.30	2016.10.01
			PVD-tet
		236.861	0.3065	0.417	0.5275
		118.43	0.367	0.3695	0.468
		59.2152	0.366	0.3705	0.3635
		29.6076	0.2785	0.295	0.2485
		14.8038	0.2095	0.223	0.169
		7.4019	0.144	0.1505	0.101
		0	0	0	0
			PMH-tet
		236.861	0.797	0.79	0.912
		118.43	0.8885	0.842	0.89
		59.2152	0.8035	0.843	0.755
		29.6076	0.642	0.683	0.5405
		14.8038	0.4835	0.4965	0.3655
		7.4019	0.2975	0.3395	0.2205
		0	0	-4.33681e-19	0
			PVN-tet
		236.861	0.5995	0.6785	0.7465
		118.43	0.6175	0.6355	0.631
		59.2152	0.498	0.5755	0.476
		29.6076	0.371	0.4305	0.2975
		14.8038	0.2455	0.2895	0.18
		7.4019	0.1595	0.188	0.1015
		0	0	4.33681e-19	0
			PVF-tet
		236.861	0.844	0.844	0.9435
		118.43	0.9715	0.9525	0.9845
		59.2152	0.925	0.962	0.894
		29.6076	0.7735	0.8135	0.6935
		14.8038	0.5885	0.623	0.4815
		7.4019	0.411	0.431	0.3005
		0	0	0	0
			PVP-tet
		236.861	0.63	0.6935	0.7545
		118.43	0.6	0.631	0.6235
		59.2152	0.5185	0.53	0.469
		29.6076	0.374	0.3875	0.2975
		14.8038	0.258	0.262	0.1755
		7.4019	0.1715	0.1695	0.0985
		0	0	0	0

## Sheet: Figure 1e
Figure 1e			HA-Sialic acid binding (%)
		Peptide concentration (nM)	2016.9.16	2016.9.19	2016.9.20
			PVD-tet
		551.035	51.6123	35.3569	35.7654
		183.678	58.1608	48.3577	46.774
		55.1035	51.5603	52.3508	65.4003
		18.3678	67.4712	68.6162	79.1814
		5.51035	76.249	79.2947	95.8678
		0	100	100	100
			PMH-tet
		530.007	73.9969	29.0858	28.0139
		176.669	30.9791	39.4483	37.5538
		53.0007	36.643	54.0792	64.3506
		17.6669	59.0606	66.6838	85.7849
		5.30007	72.4445	83.8131	102.05
		0	100	100	100
			PVN-tet
		551.44	24.8728	29.7735	28.7083
		183.813	34.2077	37.0619	41.4353
		55.144	44.8103	44.2068	57.7072
		18.3813	57.1104	53.6911	73.1137
		5.5144	70.8066	78.9905	88.3838
		0	100	100	100
			PVF-tet
		538.365	40.4054	35.6421	41.686
		179.455	38.1426	37.6459	40.4246
		53.8365	38.6056	48.3948	52.3092
		17.9455	48.3604	57.7654	72.0357
		5.38365	61.6766	84.8023	89.7727
		0	100	100	100
			PVP-tet
		558.41	35.8147	24.4032	26.3592
		186.137	41.5755	31.1067	40.2431
		55.841	47.3935	43.4008	54.7487
		18.6137	49.9227	56.2265	69.1516
		5.5841	62.1789	72.2212	82.519
		0	100	100	100

## Sheet: Figure 1f
Figure 1f				Cell viability (%)
			Compound concentration (μM)	2018.7.27	2018.7.28	2018.8.16
		MA-tet	60	49.7848	54.0575	38.4248
			20	38.3609	42.7376	36.4303
			6	31.0099	32.5071	37.2997
			2	31.606	34.8279	37.6065
			0.6	32.8974	35.491	39.4477
			0.2	33.4934	33.0281	38.8851
			0	17.7152	30.1231	25.4006
		PVD-tet	60	76.0596	68.7401	49.0113
			20	32.0033	51.4998	37.9134
			6	29.2715	35.4436	36.3791
			2	23.4603	25.971	34.3334
			0.6	24.3046	27.3919	34.8449
			0.2	26.1424	29.5232	34.4869
			0	17.7152	30.1231	25.4006
		PMH-tet	60	95.5298	74.6132	69.1101
			20	65.3311	81.0073	61.6945
			6	49.6358	66.2772	55.5063
			2	43.5762	59.5043	50.5455
			0.6	40.298	56.2362	49.8807
			0.2	39.1556	51.1683	49.4715
			0	17.7152	30.1231	25.4006
		PVNtet	60	86.5397	77.8813	67.1667
			20	54.553	67.935	58.8817
			6	42.4338	58.7938	56.9383
			2	39.8013	52.826	54.0743
			0.6	40.1987	50.6947	51.9775
			0.2	37.9636	46.2425	52.8981
			0	17.7152	30.1231	25.4006
		PVF-tet	60	104.768	89.58	105.779
			20	102.036	109.094	101.995
			6	82.7649	94.5058	80.5148
			2	70.1987	81.102	56.0177
			0.6	47.0033	61.9198	51.9264
			0.2	53.1126	59.4569	50.2898
			0	17.7152	30.1231	25.4006
		PVP-tet	60	93.6424	77.976	55.3529
			20	58.3775	78.2602	47.9373
			6	51.7219	69.0243	42.4139
			2	49.1887	66.4667	37.7088
			0.6	40.745	58.7464	37.0951
			0.2	39.3543	56.1888	37.9134
			0	17.7152	30.1231	25.4006
		Zanamivir	60	83.7086	89.5327	102.813
			20	87.7318	86.5961	101.279
			6	83.7583	88.1591	97.7497
			2	75.5132	87.0698	92.7378
			0.6	59.0232	82.0019	82.9697
			0.2	64.3874	60.4042	73.6618
			0	17.7152	30.1231	25.4006

## Sheet: Figure 2b
Figure 2b				Cell viability (%)
			Peptide concentration (μM)	2015.5.07	2015.5.18	2015.5.22
		PVF-tet	17.9455	60.2352	95.7813	72.2522
			5.38365	51.2715	62.125	45.5496
			1.79455	30.0699	35.75	16.0148
			0.538365	22.9816	36	15.3742
			0.179455	22.5048	33.1563	15.3068
			0.0538365	24.1577	30.8438	13.9582
			0	18.8811	31.25	5.76534
		PVF-monomer	83.4998	33.6618	37.0625	10.5866
			25.0499	23.0769	30.7813	8.32771
			8.34998	24.8887	31.625	9.27175
			2.50499	30.1017	37.1563	10.0809
			0.834998	24.5391	38.25	9.6089
			0.250499	26.2238	33.0938	10.0809
			0	18.8811	31.25	5.76534

## Sheet: Figure 2c
Figure 2c	left panel			Cell viability (%)
			Compound concentration (μM)	2015.7.16	2015.7.20	2015.7.23	2016.5.17
		fetuin	2.60417	114.574	99.0229	117.479	86.3198
			0.78125	121.138	101.853	122.488	80.5651
			0.260417	53.9295	84.5687	53.1343	66.0924
			0.078125	25.5947	24.8652	20.199	51.3094
			0.0260417	15.1762	7.27763	22.2554	34.1833
			0.0078125	8.34086	13.7466	8.19237	19.9518
			0	9.00331	23.6523	10.4478	29.2643
		PVF-tet	17.9455	30.6534	34.2655	31.874	47.0365
			5.38365	40.0181	13.9151	32.272	47.3122
			1.79455	39.717	12.3315	27.33	39.4211
			0.538365	29.72	10.3437	21.0614	36.5955
			0.179455	20.2048	14.8922	15.257	29.8415
			0.0538365	9.66576	8.62534	5.77114	23.7422
			0	9.00331	23.6523	10.4478	29.2643
		(D)PVF-tet	17.9455	66.1247	59.0296	60.1658	76.0855
			5.38365	44.7456	48.9892	48.9884	64.2316
			1.79455	37.4586	38.8814	33.1675	50.4135
			0.538365	31.0449	11.624	18.6401	35.2171
			0.179455	14.6643	19.8787	22.9851	39.1454
			0.0538365	12.4661	14.3194	14.1957	23.4321
			0	9.00331	23.6523	10.4478	29.2643
	right panel			Cell viability (%)
			Compound concentration (μM)	2016.4.30	2016.5.6	2016.5.9
		fetuin	2.60417	58.5291	46.0976	48.2488
			0.78125	65.9328	50.2105	50.0749
			0.260417	73.1122	53.1364	46.7366
			0.078125	71.2052	52.9708	49.6754
			0.0260417	71.3454	56.3936	50.617
			0.0078125	74.5986	57.4978	51.7298
			0	61.1863	48.4991	55.275
		PVF-tet	17.9455	109.851	104.561	97.4107
			5.38365	91.1449	81.9819	77.3236
			1.79455	79.0577	75.0535	60.7176
			0.538365	75.8045	65.4751	56.3806
			0.179455	74.9632	67.1589	59.1198
			0.0538365	77.7396	66.4688	61.2597
			0	61.1863	48.4991	55.275
		(D)PVF-tet	17.9455	108.561	97.1914	98.5234
			5.38365	91.5936	86.8677	80.662
			1.79455	85.3116	76.5993	73.3576
			0.538365	75.7484	71.327	61.7162
			0.179455	76.0289	65.9168	65.2258
			0.0538365	76.7861	65.3095	63.5423
			0	61.1863	48.4991	55.275

## Sheet: Figure 2d
Figure 2d			Virus propagation (fold increase)
			Experimental replicate
			N=1	N=2	N=3	N=4	N=5	N=6
		(-)	633.333	583.333	500	666.667	600	516.667
		PVF-tet	16.6667	33.3333	100
		(D)PVF-tet				116.667	83.3333	166.667
		Fetuin				350	466.667	483.333

## Sheet: Figure 3a
Figure 3a			NP-positive cells (%)
			Independent field 1	Independent field 2	Independent field 3	Independent field 4
		Control	53.7634	46.6667	40.2439	46.2366
		Baf A1	5.26316	2.22222	2.77778	3.7594
		PVF-tet	51.6129	50.5051	44.5652	50

## Sheet: Figure 3b
Figure 3b			Cell viability (%)
			2018.7.20				2018.7.24				2018.7.26
			0	1	5	9	0	1	5	9	0	1	5	9	(h)
		Vehicle	29.7071	35.7391	34.0228	32.8025	32.7014	38.8192	37.454	34.3874	34.0694	35.8735	35.9418	36.8902
		Baf A1	106.402	96.8696	41.241	31.9268	104.604	98.893	45.9897	33.9921	111.462	87.9942	36.3573	32.893
		PVF-tet	73.8075	87	77.2056	74.5621	72.4441	88.1181	82.4135	76.2846	112.583	117.829	119.46	117.649

[truncated: 31 more sheets: Figure 3c, Figure 4b, Figure 4d, Figure 6a, Figure 6c, Figure 6d, Figure 7a, Figure 7b, Figure 7c, Supplementary Fig.1a, Supplementary Fig.1b, Supplementary Fig.1c, Supplementary Fig.1d, Supplementary Fig.4b, Supplementary Fig.5a, Supplementary Fig.5b, Supplementary Fig.6b,6e, Supplementary Fig.7b, Supplementary Fig.8d, Supplementary Fig.9h …]
